# Supplementary material for: Characterization of miRNAs associated with Botrytis cinerea infection of tomato leaves
Source: BMC Plant Biol. 2015 Jan 16;15:1. doi: 10.1186/s12870-014-0410-4 (PMC4311480; doi:10.1186/s12870-014-0410-4)
Supplement: Additional file 1: Table S1. — Identification and characterization of known miRNA members. [file 12870_2014_410_MOESM1_ESM.xls]

## Sheet: Known_miRNA_exp
Table S1. Identification and characterization of known miRNA members
miR_family	miRNA members	TC7d	TD7d	Ctl_std	Trt_std	LFC	Pvalue	FDR	Significance	miRBase ID
miR156	CGACAGAAGAGAGTGAGCAC	29	61	1.72	4.38	1.34852	1.81575e-05	3.55688e-05	**	ath-miR156g smo-miR156a aly-miR156g-5p
miR156	CTGACAGAAGAGAGTGAGCAC	58	138	3.44	9.9	1.52502	1.27587e-12	3.80104e-12	**	ama-miR156
miR156	CTGACAGAAGATAGAGAGCAC	240	403	14.25	28.92	1.02111	8.47243e-19	3.18831e-18	**	smo-miR156b mdm-miR156p mdm-miR156q mdm-miR156r mdm-miR156s
miR156	GCTCACTGCTCTATCTGTCACC	87	193	5.16	13.85	1.42444	1.52491e-15	5.19197e-15	**	zma-miR156l-3p stu-miR156h-3p stu-miR156i-3p stu-miR156j-3p stu-miR156k-3p
miR156	GCTCTCTATGCTTCTGTCATCA	11	14	0.65	1	0.621488	0.282587	0.32328		stu-miR156d-3p
miR156	GCTTACTCTCTATCTGTCACC	40	18	2.37	1.29	-0.877516	0.0296208	0.0392202		stu-miR156g-3p
miR156	TGACAGAAGAAAGTGAGCAC	10	20	0.59	1.44	1.28728	0.0195251	0.0260943		mdm-miR156ad mdm-miR156ae
miR156	TGACAGAAGAGAATGAGCAC	12	26	0.71	1.87	1.39715	0.00433949	0.00639739	**	nta-miR156f
miR156	TGACAGAAGAGAGAGAGCAC	170	500	10.09	35.88	1.83025	1.01034e-53	7.22393e-53	**	ath-miR156j hpa-miR156a ahy-miR156a
miR156	TGACAGAAGAGAGCGAGCAC	146	442	8.67	31.72	1.87129	3.84153e-49	2.11284e-48	**	zma-miR156k-5p sbi-miR156e
miR156	TGACAGAAGAGAGGGAGCAC	662	1971	39.3	141.43	1.84749	4.61394e-209	6.59793e-208	**	hci-miR156b ptc-miR156k cme-miR156h cme-miR156g dpr-miR156a vvi-miR156a
miR156	TGACAGAAGAGAGTGAGCAC	98991	258755	5876.68	18567.5	1.65971	0	0	**	ath-miR156a ath-miR156b ath-miR156c ath-miR156d ath-miR156e ath-miR156f ppt-miR156a ppt-miR156c ppt-miR156b cca-miR156a han-miR156a han-miR156b har-miR156a htu-miR156a aly-miR156a-5p aly-miR156b-5p aly-miR156c-5p aly-miR156d-5p aly-miR156e-5p aly-miR156f-5p bna-miR156d bna-miR156e bna-miR156f cpa-miR156a cpa-miR156b cpa-miR156c cpa-miR156d cme-miR156a cme-miR156i cme-miR156d cme-miR156c mes-miR15…
miR156	TGACAGAAGAGAGTGAGCACA	72	171	4.27	12.27	1.52283	2.95768e-15	9.836e-15	**	bna-miR156a rco-miR156a rco-miR156b rco-miR156c rco-miR156d ssl-miR156 hvu-miR156 ssp-miR156 tae-miR156
miR156	TGACAGAAGAGAGTGAGCACT	102	279	6.06	20.02	1.72405	2.09272e-28	9.06844e-28	**	gma-miR156q gma-miR156s
miR156	TGACAGAAGAGAGTGAGTAC	15	27	0.89	1.94	1.12418	0.0138763	0.0187199		hci-miR156a
miR156	TGACAGAAGAGGGTGAGCAC	35	105	2.08	7.53	1.85607	9.95848e-13	3.02992e-12	**	mtr-miR156j
miR156	TGACAGAGGAGAGTGAGCAC	0	23	0.01	1.65	7.36632	1.10058e-08	2.6675e-08	**	vvi-miR156e
miR156	TGTCAGAAGAGAGTGAGCAC	0	15	0.01	1.08	6.75489	6.23387e-06	1.33051e-05	**	ghr-miR156c
miR156	TTGACAGAAGAAAGAGAGCAC	48	58	2.85	4.16	0.545622	0.0513314	0.0655392		smo-miR156c
miR156	TTGACAGAAGAGAGAGAGCAC	81	121	4.81	8.68	0.851658	3.123e-05	5.87616e-05		ahy-miR156c mdm-miR156t mdm-miR156u mdm-miR156v mdm-miR156w far-miR156b
miR156	TTGACAGAAGAGAGTGAGCAC	39	171	2.32	12.27	2.40294	4.97486e-27	2.09237e-26	**	gma-miR156k gma-miR156n gma-miR156o
miR156	TTGACAGAAGATAGAGAGC	521	812	30.93	58.27	0.913746	2.32309e-30	1.03813e-29		hbr-miR156
miR156	TTGACAGAAGATAGAGAGCAC	556532	923832	33039	66291.5	1.00465	0	0	**	sly-miR156a sly-miR156b sly-miR156c ath-miR157a ath-miR157b ath-miR157c cca-miR156c han-miR156c aly-miR157a-5p aly-miR157b-5p aly-miR157c-5p bna-miR156b bna-miR156c bna-miR156g bol-miR157a bra-miR157a cpa-miR156e cpa-miR156f cme-miR156b mes-miR156h mes-miR156i mes-miR156j rco-miR156f rco-miR156g rco-miR156h ahy-miR156b-5p gma-miR156d gma-miR156e gma-miR156c gma-miR156i gma-miR156j gma-miR156l gma…
miR156	TTGACAGAAGATAGAGGGCAC	246	389	14.6	27.91	0.934814	6.61225e-16	2.30622e-15		cme-miR156e mtr-miR156g-5p
miR156	TTGACAGAAGATGGAGAGCAC	75	113	4.45	8.11	0.865897	4.62599e-05	8.37363e-05		ptc-miR156l
miR157	GCTCTCTATGCTTCTGTCATC	181	484	10.75	34.73	1.69185	8.18751e-47	4.33635e-46	**	aly-miR157d-3p
miR157	TGACAGAAGATAGAGAGCAC	7915	11575	469.88	830.59	0.821844	0	0		ath-miR157d aly-miR157d-5p cme-miR156f aqc-miR156b aqc-miR156a mdm-miR156x mdm-miR156y mdm-miR156z mdm-miR156aa ppe-miR156f nta-miR156g nta-miR156h nta-miR156i nta-miR156j
miR159	TTTGGATTGAAGGGAGCTCTA	2122	4529	125.97	324.99	1.36732	6.34046e-308	1.0725e-306	**	sly-miR159 htu-miR159a aly-miR159a-3p ath-miR159a bna-miR159 bra-miR159a cpa-miR159a cme-miR159a hbr-miR159a mes-miR159a mes-miR159b rco-miR159 ahy-miR159 gma-miR159a-3p gma-miR159e-3p mtr-miR159a pvu-miR159a.1 ppe-miR159 csi-miR159 ptc-miR159a ptc-miR159b nta-miR159 vvi-miR159c
miR159	TTTGGATTGAAGGGAGCTCTT	29	64	1.72	4.59	1.41609	5.04246e-06	1.09253e-05	**	aly-miR159b-3p ath-miR159b lus-miR159c
miR160	GCGTATGAGGAGCCAAGCATA	205	176	12.17	12.63	0.0535255	0.714212	0.750973		gma-miR160a-3p stu-miR160a-3p
miR160	TGCCTGGCTCCCTGTATGCCA	10	94	0.59	6.75	3.5161	3.07785e-22	1.22259e-21	**	sly-miR160a ath-miR160a ath-miR160b ath-miR160c pab-miR160a pab-miR160b ppt-miR160a ppt-miR160e ppt-miR160f smo-miR160a smo-miR160b cca-miR160b aly-miR160a-5p aly-miR160b-5p aly-miR160c-5p bna-miR160a bna-miR160b bna-miR160c bna-miR160d bra-miR160a-5p cpa-miR160a cpa-miR160b cpa-miR160c-5p cpa-miR160e cpa-miR160f-5p cme-miR160a cme-miR160b cme-miR160c mes-miR160a mes-miR160b mes-miR160d rco-miR16…
miR162	GGAGGCAGCGGTTCATCGATC	21	40	1.25	2.87	1.19912	0.00150458	0.00236433	**	aly-miR162a-5p aly-miR162b-5p stu-miR162a-5p stu-miR162b-5p
miR162	TCGATAAACCTCTGCATCCAG	8139	7203	483.18	516.87	0.0972407	3.12863e-05	5.81031e-05		sly-miR162 pde-miR162 hpe-miR162a htu-miR162a aly-miR162a-3p aly-miR162b-3p ath-miR162a ath-miR162b cpa-miR162a cme-miR162 mes-miR162 rco-miR162 aau-miR162 gma-miR162b gma-miR162c mtr-miR162 vun-miR162 lus-miR162a lus-miR162b ghr-miR162a tcc-miR162 mdm-miR162a mdm-miR162b ppe-miR162 csi-miR162-3p ptc-miR162a ptc-miR162b nta-miR162a nta-miR162b stu-miR162a-3p stu-miR162b-3p vvi-miR162 osa-miR162a …
miR162	TGGAGGCAGCGGTTCATCGATC	94	94	5.58	6.75	0.274622	0.192297	0.229154		csi-miR162-5p
miR164	TGGAGAAGCAGGGCACGTGC	11	0	0.65	0.01	-6.02237	0.00144299	0.00239939	**	gma-miR164b gma-miR164c gma-miR164d
miR164	TGGAGAAGCAGGGCACGTGCA	1621	2491	96.23	178.75	0.893385	3.28979e-86	2.94025e-85		aly-miR164a-5p aly-miR164b-5p ath-miR164a ath-miR164b bna-miR164a bra-miR164a cpa-miR164a cpa-miR164b cpa-miR164c cme-miR164c cme-miR164d mes-miR164a mes-miR164b mes-miR164c rco-miR164a rco-miR164b rco-miR164c gma-miR164a gma-miR164e gma-miR164f gma-miR164g gma-miR164h gma-miR164i gma-miR164j gma-miR164k mtr-miR164a mtr-miR164b mtr-miR164c ssl-miR164a ssl-miR164b lus-miR164a lus-miR164b lus-miR16…
miR164	TGGAGAAGCAGGGCACGTGCT	49	55	2.91	3.95	0.440834	0.119177	0.146917		cme-miR164a bdi-miR164c-5p osa-miR164d sbi-miR164b zma-miR164f-5p
miR165	TCGGACCAGGCTTCATCCCCC	110	87	6.53	6.24	-0.065537	0.761128	0.794462		ath-miR165a ath-miR165b bna-miR166f lus-miR166b
miR166	AGAATGTCGTCTGGTTCGAGA	116	61	6.89	4.38	-0.653573	0.00370268	0.00551544		stu-miR166d-5p
miR166	CGGACCAGGCTTCATTCCCC	268	121	15.91	8.68	-0.874167	1.25507e-08	2.99124e-08		gma-miR166m
miR166	GGAATGTTGTCTGGCTCGAGG	1338	766	79.43	54.97	-0.53104	1.77595e-16	6.34903e-16		aly-miR166a-5p aly-miR166c-5p aly-miR166d-5p gma-miR166a-5p gma-miR166c-5p gma-miR166l mtr-miR166g-5p csi-miR166e-5p stu-miR166a-5p bdi-miR166e-5p osa-miR166d-5p zma-miR166c-5p
miR166	GGACCAGGCTTCATTCCCC	134	38	7.96	2.73	-1.54387	2.97288e-10	7.72948e-10	**	cpa-miR166e
miR166	TCGAACCAGGCTTCATTCCCC	16	13	0.95	0.93	-0.0306968	0.980607	0.980607		osa-miR166e-3p
miR166	TCGGACCAGGCTTCATTCC	6503	6945	386.06	498.35	0.368334	1.51858e-49	9.04819e-49		pde-miR166a pde-miR166b hbr-miR166a vvi-miR166a vvi-miR166b
miR166	TCGGACCAGGCTTCATTCCC	1719	2305	102.05	165.4	0.696683	1.44775e-52	9.41035e-52		cme-miR166g gma-miR166p gma-miR166q gma-miR166r gma-miR166s gma-miR166t tcc-miR166b csi-miR166c sbi-miR166d sbi-miR166c sbi-miR166b sbi-miR166a sbi-miR166h sbi-miR166i sbi-miR166j zma-miR166h-3p zma-miR166e zma-miR166i-3p zma-miR166f zma-miR166g-3p zma-miR166b-3p zma-miR166c-3p zma-miR166d-3p
miR166	TCGGACCAGGCTTCATTCCCC	130032	79190	7719.46	5682.44	-0.441989	0	0		sly-miR166a sly-miR166b pta-miR166a pta-miR166b ppt-miR166b ppt-miR166a ppt-miR166c ppt-miR166d ppt-miR166e ppt-miR166f ppt-miR166g ppt-miR166h ppt-miR166i smo-miR166a smo-miR166b smo-miR166c hpa-miR166a hpe-miR166a aly-miR166a-3p aly-miR166b-3p aly-miR166c-3p aly-miR166d-3p aly-miR166e-3p aly-miR166f-3p aly-miR166g-3p aly-miR166h-3p ath-miR166a ath-miR166b ath-miR166c ath-miR166d ath-miR166e ath…
miR166	TCGGACCAGGCTTCATTCCCCC	0	14	0.01	1	6.64386	1.37689e-05	2.81279e-05	**	hbr-miR166b lus-miR166i lus-miR166k csi-miR166a ctr-miR166
miR166	TCGGACCAGGCTTCATTCCCT	117	64	6.95	4.59	-0.598519	0.00718568	0.00978621		csi-miR166d osa-miR166m
miR166	TCGGACCAGGCTTCATTCCT	1173	797	69.64	57.19	-0.284153	1.64179e-05	3.26079e-05		aqc-miR166c sbi-miR166k
miR166	TCGGACCAGGCTTCATTCCTA	194	116	11.52	8.32	-0.469485	0.00533457	0.00747886		mtr-miR166b
miR166	TCGGACCAGGCTTCATTCCTC	329985	198776	19589.8	14263.6	-0.457769	0	0		pab-miR166a cme-miR166e mes-miR166j mtr-miR166c mtr-miR166f dpr-miR166a ssl-miR166a lus-miR166e tcc-miR166c aqc-miR166a aqc-miR166d stu-miR166b osa-miR166g-3p osa-miR166h-3p sbi-miR166f zma-miR166l-3p zma-miR166m-3p
miR166	TCGGACCAGGCTTCATTCCTT	250	157	14.84	11.27	-0.397004	0.00650587	0.00894557		pab-miR166b lus-miR166f ptc-miR166n ptc-miR166o ptc-miR166q
miR166	TCGGACCAGGCTTCATTCTC	31	26	1.84	1.87	0.0233325	0.946163	0.952826		cme-miR166i
miR166	TCGGATCAGGCTTCATTCCTC	109	57	6.47	4.09	-0.661665	0.00447043	0.00652318		osa-miR166i-3p
miR166	TCTCGGACCAGGCTTCATTC	236	333	14.01	23.9	0.770554	2.42042e-10	6.40963e-10		gma-miR166u
miR166	TCTCGGACCAGGCTTCATTCC	9633	9701	571.87	696.12	0.283649	1.77356e-42	9.05784e-42		gma-miR166h-3p gma-miR166k bdi-miR166f
miR166	TTGGACCAGGCTTCATTCCCC	61	33	3.62	2.37	-0.611103	0.0482671	0.0627472		mes-miR166i
miR167	TGAAGCTGACAGCATGATCTA	140	131	8.31	9.4	0.177812	0.308988	0.347915		tae-miR167b
miR167	TGAAGCTGCCAGCATGATCT	716	710	42.51	50.95	0.26128	0.000627301	0.00105534		bna-miR167d lja-miR167a lja-miR167b lja-miR167c
miR167	TGAAGCTGCCAGCATGATCTA	115912	107725	6881.21	7730.03	0.167812	5.5551e-166	6.61983e-165		sly-miR167 aly-miR167a-5p aly-miR167b-5p ath-miR167a ath-miR167b bna-miR167c bra-miR167a bra-miR167b bra-miR167c bra-miR167d cpa-miR167a cpa-miR167b cme-miR167a cme-miR167b mes-miR167b mes-miR167c rco-miR167a rco-miR167b gma-miR167a gma-miR167b gma-miR167d mtr-miR167a dpr-miR167a dpr-miR167b lus-miR167c lus-miR167d lus-miR167e lus-miR167h ghr-miR167a ghr-miR167b tcc-miR167a tcc-miR167b mdm-miR167…
miR167	TGAAGCTGCCAGCATGATCTAA	13021	14218	773	1020.24	0.400368	6.02095e-116	5.73998e-115		bna-miR167a bna-miR167b
miR167	TGAAGCTGCCAGCATGATCTC	192	230	11.4	16.5	0.533432	0.000146054	0.000254704		lus-miR167a vvi-miR167c
miR167	TGAAGCTGCCAGCATGATCTG	46	42	2.73	3.01	0.140863	0.636996	0.679779		cme-miR167d cme-miR167f mes-miR167a gma-miR167c gma-miR167j gso-miR167a lja-miR167 mtr-miR167b-5p dpr-miR167c lus-miR167f lus-miR167g lus-miR167i csi-miR167c csi-miR167a ptc-miR167e vvi-miR167a osa-miR167d-5p osa-miR167e-5p osa-miR167f osa-miR167g osa-miR167h-5p osa-miR167i-5p osa-miR167j sbi-miR167d sbi-miR167f sbi-miR167g sbi-miR167e sbi-miR167c sbi-miR167h sof-miR167a sof-miR167b ssp-miR167b z…
miR167	TGAAGCTGCCAGCATGATCTT	2080	2022	123.48	145.09	0.232671	2.45725e-07	5.57757e-07		cpa-miR167c cme-miR167c mes-miR167g mes-miR167h ahy-miR167-5p gma-miR167e gma-miR167f lus-miR167b tcc-miR167c csi-miR167b ptc-miR167f-5p ptc-miR167g-5p
miR168	CCCGCCTTGCATCAACTGAAT	1160	2941	68.86	211.04	1.61578	2.71276e-257	4.31027e-256	**	sly-miR168b-3p aly-miR168a-3p mtr-miR168c-3p ptc-miR168a-3p ptc-miR168b-3p
miR168	CCTGCCTTGCATCAACTGAAT	193	288	11.46	20.67	0.850931	1.38543e-10	3.80993e-10		sly-miR168a-3p
miR168	TCGCTTGGTGCAGATCGGGAC	40	35	2.37	2.51	0.0828003	0.799045	0.82204		bdi-miR168-5p hvu-miR168-5p osa-miR168a-5p sbi-miR168 sof-miR168a ssp-miR168a zma-miR168a-5p zma-miR168b-5p
miR168	TCGCTTGGTGCAGGTCGGG	95	94	5.64	6.75	0.259192	0.216951	0.254295		gma-miR168b
miR168	TCGCTTGGTGCAGGTCGGGA	495	714	29.39	51.23	0.801664	7.71311e-22	2.98101e-21		cme-miR168
miR168	TCGCTTGGTGCAGGTCGGGAA	325	422	19.29	30.28	0.650512	8.17389e-10	2.05064e-09		cca-miR168a aly-miR168a-5p aly-miR168b-5p ath-miR168a ath-miR168b bna-miR168a mes-miR168a rco-miR168 gma-miR168a mtr-miR168b mtr-miR168c-5p vun-miR168 lus-miR168a lus-miR168b tcc-miR168 mdm-miR168a mdm-miR168b ppe-miR168 ccl-miR168 crt-miR168 ptc-miR168a-5p ptc-miR168b-5p nta-miR168d nta-miR168e vvi-miR168
miR168	TCGCTTGGTGCAGGTCGGGAC	198789	238266	11801.3	17097.3	0.534824	0	0		sly-miR168a-5p sly-miR168b-5p nta-miR168a nta-miR168b nta-miR168c
miR169	CAGCCAAGGATGACTTGCCGA	22	12	1.31	0.86	-0.607158	0.254849	0.296288		sly-miR169c aly-miR169a-5p ath-miR169a bna-miR169a bna-miR169b mes-miR169g gma-miR169b mtr-miR169a lus-miR169g lus-miR169l tcc-miR169a tcc-miR169c tcc-miR169e ptc-miR169a ptc-miR169b-5p ptc-miR169c nta-miR169a nta-miR169b nta-miR169c nta-miR169d nta-miR169e nta-miR169f nta-miR169g nta-miR169h nta-miR169i nta-miR169j nta-miR169k nta-miR169l nta-miR169m nta-miR169o nta-miR169p vvi-miR169f vvi-miR16…
miR169	CAGCCAAGGATGACTTGCCGG	43	31	2.55	2.22	-0.199938	0.570813	0.613731		sly-miR169a aly-miR169b-5p aly-miR169c-5p ath-miR169b ath-miR169c bna-miR169n cme-miR169h cme-miR169f mes-miR169a mes-miR169b mes-miR169c mes-miR169d mes-miR169e rco-miR169a rco-miR169b gma-miR169a gma-miR169f gma-miR169g gma-miR169m mtr-miR169g mtr-miR169b mtr-miR169l-5p vun-miR169 lus-miR169f lus-miR169h lus-miR169j tcc-miR169b tcc-miR169k tcc-miR169l aqc-miR169c mdm-miR169a ppe-miR169a ppe-miR…
miR169	TAGCCAAGGATGACTTGCCT	0	18	0.01	1.29	7.01123	5.78537e-07	1.29267e-06	**	stu-miR169a-5p stu-miR169b-5p stu-miR169c-5p stu-miR169d-5p stu-miR169e-5p stu-miR169f-5p stu-miR169g stu-miR169h sbi-miR169d-5p
miR169	TAGCCAAGGATGACTTGCCTG	0	30	0.01	2.15	7.74819	4.29168e-11	1.20335e-10	**	sly-miR169b aly-miR169h-5p aly-miR169i-5p aly-miR169j-5p aly-miR169k-5p aly-miR169l-5p aly-miR169m-5p ath-miR169h ath-miR169i ath-miR169j ath-miR169k ath-miR169l ath-miR169m ath-miR169n cme-miR169n cme-miR169e mes-miR169o mes-miR169p mes-miR169q mes-miR169s mes-miR169u mes-miR169w mes-miR169y mes-miR169aa lus-miR169b lus-miR169c lus-miR169k ghb-miR169a ghr-miR169 tcc-miR169h tcc-miR169j aqc-miR16…
miR170	TATTGGCCTGGTTCACTCAGA	19	21	1.13	1.51	0.418226	0.35651	0.395201		aly-miR170-5p aly-miR171a-5p gma-miR171j-5p stu-miR171a-5p stu-miR171c-5p
miR170	TGATTGAGCCGTGTCAATATC	10	0	0.59	0.01	-5.88264	0.0026368	0.00396909	**	aly-miR170-3p ath-miR170 stu-miR171c-3p
miR171	AGATATTGGTGCGGTTCAATT	11	0	0.65	0.01	-6.02237	0.00144299	0.00237182	**	stu-miR171d-5p
miR171	CGATGTTGGTGAGGTTCAATC	11	0	0.65	0.01	-6.02237	0.00144299	0.00234486	**	gma-miR171k-5p gma-miR171l lja-miR171d-3p mtr-miR171e-5p
miR171	TATTGGTGCGGTTCAATGAGA	121	65	7.18	4.66	-0.623654	0.00449754	0.00649644		sly-miR171c nta-miR171a
miR171	TGATTGAGCCGCGCCAATATC	70	47	4.16	3.37	-0.303835	0.272891	0.314704		aly-miR171a-3p ath-miR171a bna-miR171f bra-miR171e cme-miR171e cme-miR171a cme-miR171g tcc-miR171a mdm-miR171c mdm-miR171d mdm-miR171e ccl-miR171 vvi-miR171e bdi-miR171a osa-miR171a sbi-miR171g sbi-miR171j zma-miR171n-3p
miR171	TGATTGAGCCGTGCCAATATC	1338	970	79.43	69.6	-0.190597	0.00169962	0.00261339		sly-miR171a pde-miR171 hpa-miR171a htu-miR171b htu-miR171c cpa-miR171a cpa-miR171b cpa-miR171c cpa-miR171d cme-miR171c cme-miR171f mes-miR171g mes-miR171h mes-miR171i mes-miR171j mes-miR171k rco-miR171c rco-miR171d rco-miR171e rco-miR171f gma-miR171e gma-miR171f gma-miR171g gma-miR171j-3p gma-miR171u lja-miR171a mtr-miR171d lus-miR171b lus-miR171c lus-miR171e tcc-miR171d tcc-miR171e tcc-miR171f t…
miR171	TTGAGCCGCGCCAATATCACT	17	0	1.01	0.01	-6.65821	3.87598e-05	7.10596e-05	**	gma-miR171k-3p lja-miR171d-5p ssl-miR171b mdm-miR171j mdm-miR171k mdm-miR171l ppe-miR171b nta-miR171b vvi-miR171f
miR171	TTGAGCCGCGTCAATATCTCT	148	37	8.79	2.66	-1.72444	7.48004e-13	2.32532e-12	**	stu-miR171b-3p
miR171	TTGAGCCGTGCCAATATCACG	0	13	0.01	0.93	6.53916	3.04118e-05	5.79851e-05	**	sly-miR171b aly-miR171b-3p aly-miR171c-3p ath-miR171b ath-miR171c bna-miR171a bna-miR171b bna-miR171c bna-miR171d bna-miR171e bol-miR171a bra-miR171a bra-miR171b bra-miR171c bra-miR171d cme-miR171d cme-miR171b mes-miR171b mes-miR171c rco-miR171a rco-miR171b gma-miR171i-3p mtr-miR171f ssl-miR171a lus-miR171i mdm-miR171f ptc-miR171a-3p ptc-miR171b stu-miR171d-3p tae-miR171b
miR172	AGAATCTTGATGATGCTGCA	60	40	3.56	2.87	-0.310827	0.295838	0.335753		gma-miR172f lja-miR172b lja-miR172c mtr-miR172d-3p mdm-miR172a mdm-miR172b mdm-miR172c csi-miR172a-3p sbi-miR172c sbi-miR172a sbi-miR172d zma-miR172a zma-miR172d-3p zma-miR172b-3p zma-miR172c-3p
miR172	AGAATCTTGATGATGCTGCAG	11	0	0.65	0.01	-6.02237	0.00144299	0.00231852	**	aly-miR172c-3p aly-miR172d-3p aly-miR172f-3p ath-miR172c ath-miR172d bna-miR172d cme-miR172e lja-miR172a mdm-miR172m mdm-miR172n mdm-miR172o nta-miR172a
miR172	AGAATCTTGATGATGCTGCAT	13739	10257	815.63	736.01	-0.148189	3.07242e-15	9.98536e-15		sly-miR172a sly-miR172b cca-miR172 aly-miR172a-3p aly-miR172b-3p ath-miR172a ath-miR172b-3p bna-miR172a bol-miR172a bol-miR172b bra-miR172a bra-miR172b-3p cme-miR172b cme-miR172c mes-miR172a mes-miR172b mes-miR172d gma-miR172a gma-miR172b-3p gma-miR172h-3p mtr-miR172b mtr-miR172c-3p vun-miR172 dpr-miR172a dpr-miR172b ssl-miR172 lus-miR172a lus-miR172b lus-miR172c lus-miR172d lus-miR172f lus-miR17…
miR172	GAATCTTGATGATGCTGCAT	204	86	12.11	6.17	-0.972856	5.71356e-08	1.33941e-07		aly-miR172e-3p
miR172	GCAGCACCATTAAGATTCAC	14	11	0.83	0.79	-0.0712587	0.920057	0.939773		aly-miR172e-5p ath-miR172b-5p
miR172	GCAGCACCATTAAGATTCAC	0	12	0.01	0.86	6.42626	6.71713e-05	0.000120069	**	aly-miR172e-5p ath-miR172b-5p
miR172	GCAGCACCATTAAGATTCACA	38	32	2.26	2.3	0.0253111	0.929686	0.942873		bra-miR172b-5p
miR172	GGAATCTTGATGATGCTGCAG	14	0	0.83	0.01	-6.37504	0.000236495	0.000407456	**	cme-miR172a mes-miR172e mes-miR172f rco-miR172 gma-miR172c lus-miR172e lus-miR172i mdm-miR172l ppe-miR172d ptc-miR172g-3p ptc-miR172h-3p stu-miR172d-3p vvi-miR172c
miR172	GGAGCATCATCAAGATTCACA	50	12	2.97	0.86	-1.78805	2.40579e-05	4.64902e-05	**	aly-miR172c-5p aly-miR172f-5p ptc-miR172b-5p ptc-miR172g-5p stu-miR172d-5p
miR172	TGAATCTTGATGATGCTGCAT	832	289	49.39	20.74	-1.2518	2.61799e-41	1.29094e-40	**	gma-miR172k
miR319	TTGGACTGAAGGGAGCTCCC	0	15	0.01	1.08	6.75489	6.23387e-06	1.31095e-05	**	cme-miR319b cme-miR319a gma-miR319a gma-miR319b gma-miR319e mtr-miR319a-3p mtr-miR319b-3p lus-miR319b ppe-miR319a ctr-miR319 ptc-miR319a ptc-miR319b ptc-miR319c ptc-miR319d
miR319	TTGGACTGAAGGGAGCTCCCT	12	67	0.71	4.81	2.76015	4.0167e-13	1.27642e-12	**	sly-miR319 cca-miR319 aly-miR319a-3p aly-miR319b-3p ath-miR319a ath-miR319b hbr-miR319 mes-miR319a mes-miR319b mes-miR319c mes-miR319d mes-miR319e rco-miR319a rco-miR319b rco-miR319c aau-miR319 amg-miR319 gma-miR319h gma-miR319j gma-miR319k gma-miR319m mtr-miR319d-3p vun-miR319a lus-miR319a aqc-miR319 mdm-miR319a mdm-miR319b nta-miR319a nta-miR319b stu-miR319a-3p vvi-miR319b vvi-miR319c vvi-miR31…
miR319	TTGGACTGAAGGGAGCTCCTT	0	20	0.01	1.44	7.16993	1.1859e-07	2.73522e-07	**	aly-miR319c-3p aly-miR319d-3p ath-miR319c mes-miR319f mes-miR319g rco-miR319d pvu-miR319c
miR390	AAGCTCAGGAGGGATAGCACC	7025	7471	417.04	536.1	0.362316	1.38445e-51	8.60764e-51		gma-miR390b-5p gma-miR390d nta-miR390a stu-miR390-5p
miR390	AAGCTCAGGAGGGATAGCGCC	780	746	46.31	53.53	0.209024	0.00464287	0.0066393		ppt-miR390a ppt-miR390b hex-miR390a hex-miR390b aly-miR390a-5p aly-miR390b-5p ath-miR390a ath-miR390b bna-miR390a bna-miR390b bna-miR390c cpa-miR390a cpa-miR390b cme-miR390b cme-miR390d cme-miR390a cme-miR390c rco-miR390a rco-miR390b gma-miR390a-5p gma-miR390f gma-miR390g lja-miR390a-5p lja-miR390b-5p mtr-miR390 lus-miR390a lus-miR390b lus-miR390c lus-miR390d ghr-miR390a ghr-miR390b ghr-miR390c t…
miR390	AGCTCAGGAGGGATAGCGCC	0	26	0.01	1.87	7.54689	1.0214e-09	2.51827e-09	**	gma-miR390e
miR390	CGCTATCCATCCTGAGTTTTA	195	213	11.58	15.28	0.400009	0.00500076	0.00708028		ptc-miR390d-3p
miR393	ATCATGCGATCTCTTCGGAAT	464	419	27.55	30.07	0.126273	0.193128	0.228243		stu-miR393-3p
miR394	TTGGCATTCTGTCCACCTCC	18	75	1.07	5.38	2.33	3.01941e-12	8.81175e-12	**	cca-miR394 aly-miR394a-5p aly-miR394b-5p ath-miR394a ath-miR394b bna-miR394a bna-miR394b cpa-miR394a cpa-miR394b cme-miR394b cme-miR394a mes-miR394a mes-miR394b ahy-miR394 gma-miR394b-5p gma-miR394a-5p gma-miR394c-5p gma-miR394d gma-miR394e gma-miR394f gma-miR394g ssl-miR394 lus-miR394a lus-miR394b ghr-miR394b ghr-miR394a tcc-miR394a tcc-miR394b mdm-miR394a mdm-miR394b ppe-miR394a ppe-miR394b csi…
miR395	CTGAAGTGTTTGGGGGAACTC	26	35	1.54	2.51	0.704757	0.0585213	0.074058		aly-miR395d-3p aly-miR395e-3p aly-miR395g-3p ath-miR395a ath-miR395d ath-miR395e bna-miR395a bna-miR395b bna-miR395c cme-miR395a cme-miR395e cme-miR395d cme-miR395f mes-miR395a mes-miR395b mes-miR395c mes-miR395d rco-miR395a rco-miR395b rco-miR395c rco-miR395d rco-miR395e gma-miR395a gma-miR395b gma-miR395c vun-miR395 lus-miR395a lus-miR395b lus-miR395c lus-miR395d tcc-miR395a tcc-miR395b mdm-miR…
miR396	GTCCAAGAAAGCTGTGGGAAA	259	58	15.38	4.16	-1.8864	5.83514e-24	2.38407e-23	**	stu-miR396-3p
miR396	GTTCAATAAAGCTGTGGGAAG	357	60	21.19	4.31	-2.29762	2.74147e-41	1.30677e-40	**	aly-miR396a-3p gma-miR396i-3p mtr-miR396b-3p
miR396	TTCAATAAAGCTGTGGGAAG	100	178	5.94	12.77	1.10422	3.47275e-10	8.86791e-10	**	gma-miR396a-3p
miR396	TTCCACAGCTTTCTTGAACT	90	85	5.34	6.1	0.19197	0.378211	0.416032		vvi-miR396b
miR396	TTCCACAGCTTTCTTGAACTG	758	1289	45	92.49	1.03937	4.03737e-58	3.39614e-57	**	aly-miR396a-5p ath-miR396a cpa-miR396 cme-miR396b hbr-miR396b mes-miR396a mes-miR396b aau-miR396 amg-miR396 gma-miR396a-5p gma-miR396i-5p lja-miR396 mtr-miR396b-5p dpr-miR396 ssl-miR396 lus-miR396a lus-miR396c ghr-miR396a ghr-miR396b tcc-miR396a tcc-miR396b aqc-miR396a bcy-miR396a bgy-miR396a mdm-miR396b csi-miR396a csi-miR396b ptc-miR396a ptc-miR396b nta-miR396a vvi-miR396d vvi-miR396c bdi-miR39…
miR396	TTCCACAGCTTTCTTGAACTT	901	717	53.49	51.45	-0.0560981	0.439143	0.47937		pta-miR396 cca-miR396a-5p aly-miR396b-5p ath-miR396b bna-miR396a cme-miR396a cme-miR396c cme-miR396d mes-miR396c mes-miR396d mes-miR396e mes-miR396f rco-miR396 gma-miR396b-5p gma-miR396c mtr-miR396a-5p ama-miR396-5p lus-miR396b lus-miR396e tcc-miR396c tcc-miR396e aqc-miR396b bcy-miR396b bgy-miR396b mdm-miR396c mdm-miR396d mdm-miR396e ppe-miR396b ccl-miR396 ptc-miR396c ptc-miR396d ptc-miR396e-5p n…
miR399	GGGCTACACTCTATTGGCATG	93	95	5.52	6.82	0.305103	0.147247	0.178443		stu-miR399i-5p
miR399	GGGCTACTCTCTATTGGCATG	51	12	3.03	0.86	-1.81691	1.60975e-05	3.24217e-05	**	stu-miR399a-5p stu-miR399b-5p stu-miR399c-5p stu-miR399d-5p stu-miR399e-5p stu-miR399f-5p stu-miR399g-5p stu-miR399h stu-miR399k-5p stu-miR399l-5p stu-miR399m-5p stu-miR399n-5p stu-miR399o-5p
miR399	TGCCAAAGGAGAGCTGCCCTG	21	12	1.25	0.86	-0.53952	0.318873	0.35624		rco-miR399d mtr-miR399b mtr-miR399o stu-miR399a-3p stu-miR399b-3p stu-miR399c-3p stu-miR399d-3p stu-miR399e-3p stu-miR399f-3p osa-miR399i sbi-miR399b zma-miR399d-3p
miR399	TGCCAAAGGAGAGTTGCCCTA	24	34	1.42	2.44	0.78099	0.0420562	0.0551747		sly-miR399 cme-miR399b aqc-miR399 mdm-miR399d csi-miR399b ptc-miR399i stu-miR399i-3p osa-miR399j
miR399	TGCCAAAGGAGAGTTGCCCTA	0	28	0.01	2.01	7.65105	2.09368e-10	5.64899e-10	**	sly-miR399 cme-miR399b aqc-miR399 mdm-miR399d csi-miR399b ptc-miR399i stu-miR399i-3p osa-miR399j
miR477	ACTCTCCCTCAAAGGCTTCTG	29	27	1.72	1.94	0.173648	0.650256	0.688789		stu-miR477b-5p
miR482	AGTGGGTGGTGTGGTAAGATT	30	47	1.78	3.37	0.920871	0.00564403	0.00783589		stu-miR482e-5p
miR482	TCTTGCCAATACCGCCCATTCC	33	39	1.96	2.8	0.514573	0.130051	0.158952		sly-miR482c stu-miR482e-3p
miR482	TCTTGCCTACACCGCCCATGCC	270	1021	16.03	73.26	2.19225	1.16171e-136	1.1866e-135	**	sly-miR482b stu-miR482d-3p
miR482	TCTTTCCTACTCCTCCCATACC	904	869	53.67	62.36	0.216505	0.00158828	0.00246874		ghr-miR482a
miR482	TTTCCAATTCCACCCATTCCTA	366	780	21.73	55.97	1.36497	1.74365e-54	1.38523e-53	**	sly-miR482a nta-miR482a nta-miR482c stu-miR482a-3p
miR482	TTTCCTATTCCACCCATGCCAA	339	513	20.13	36.81	0.870751	2.33478e-18	8.56084e-18		stu-miR482c
miR827	TTAGATGAACATCAACAAACA	19	0	1.13	0.01	-6.82018	1.16079e-05	2.40569e-05	**	nta-miR827 stu-miR827-3p
miR827	TTTGTTGATGGTCATCTATTC	11	17	0.65	1.22	0.90837	0.103464	0.129784		stu-miR827-5p
miR894	CGTTTCACGTCGGGTTCACC	19	20	1.13	1.44	0.349746	0.44687	0.484109		ppt-miR894
miR1446	TGAACTCTCTCCCTCAATGGCT	0	32	0.01	2.3	7.84549	8.79717e-12	2.51599e-11	**	nta-miR1446
miR1511	ACCTGGCTCTGATACCATAAC	11	17	0.65	1.22	0.90837	0.103464	0.128656		ppe-miR1511-3p
miR1919	ACGAGAGTCATCTGTGACAGG	0	108	0.01	7.75	9.59805	6.15954e-38	2.84133e-37	**	sly-miR1919a sly-miR1919b sly-miR1919c stu-miR1919-3p
miR1919	TGTCGCAGATGACTTTCGCCC	1452	2024	86.2	145.24	0.752679	7.39219e-53	5.03373e-52		stu-miR1919-5p
miR2111	TAATCTGCATCCTGAGGTTTA	16	0	0.95	0.01	-6.56986	7.08264e-05	0.000125039	**	aly-miR2111a-5p aly-miR2111b-5p aly-miR2111c-5p ath-miR2111a-5p ath-miR2111b-5p bna-miR2111b-5p bna-miR2111a-5p bna-miR2111d bra-miR2111a-5p bra-miR2111b-5p cme-miR2111a cme-miR2111b mes-miR2111a mes-miR2111b gma-miR2111b gma-miR2111c gma-miR2111e gma-miR2111f lja-miR2111-5p mtr-miR2111c mtr-miR2111d-5p mtr-miR2111e-5p mtr-miR2111g-5p mtr-miR2111h mtr-miR2111i mtr-miR2111m-5p mtr-miR2111n mtr-miR…
miR4376	ACGCAGGAGAGATGATGCTGGA	2137	1753	126.86	125.79	-0.01222	0.793359	0.822104		sly-miR4376
miR4376	TACGCAGGAGAGATGATGCTG	889	854	52.78	61.28	0.215425	0.00182668	0.00277888		stu-miR4376-5p
miR5300	TCCCCAGTCCAGGCATTCCAAC	8681	19530	515.35	1401.42	1.44326	0	0	**	sly-miR5300
miR5301	TGTGGGTGGGGTGGAAAGATT	914	1441	54.26	103.4	0.930275	4.08419e-54	3.07389e-53		sly-miR5301
miR5304	TCAATGCTACATACTCATCCC	120	174	7.12	12.49	0.810824	1.77139e-06	3.89706e-06		sly-miR5304
miR6022	TGGAAGGGAGAATATCCAGGA	16429	18348	975.32	1316.6	0.43287	5.12398e-172	6.66117e-171		sly-miR6022 stu-miR6022
miR6023	TTCCATGAAAGAGTTTTTGGAT	1507	1403	89.46	100.68	0.170462	0.00146848	0.00233324		sly-miR6023
miR6024	TTTTAGCAAGAGTTGTTTTACC	939	1433	55.74	102.83	0.883476	1.89064e-49	1.08145e-48		sly-miR6024
miR6026	TTCTTGGCTAGAGTTGTATTGC	27	32	1.6	2.3	0.523562	0.167058	0.20075		sly-miR6026 stu-miR6026-3p
miR6027	TGAATCCTTCGGCTATCCATAA	63171	44755	3750.2	3211.49	-0.223725	4.28999e-140	4.71899e-139		sly-miR6027 stu-miR6027
miR6300	GTCGTTGTAGTATAGTGG	14	35	0.83	2.51	1.5965	0.000236682	0.000402923	**	gma-miR6300
miR7122	TTATACAATGAAATCACGGCCG	11	19	0.65	1.36	1.0651	0.0487652	0.0628237		ppe-miR7122a-5p
