# Supplementary material for: Characterization of miRNAs associated with Botrytis cinerea infection of tomato leaves
Source: BMC Plant Biol. 2015 Jan 16;15:1. doi: 10.1186/s12870-014-0410-4 (PMC4311480; doi:10.1186/s12870-014-0410-4)
Supplement: Additional file 2: Table S2. — Identification and expression analysis of novel miRNAs in tomato. [file 12870_2014_410_MOESM2_ESM.xls]

## Sheet: Table S2
Table S2 Identification and expression analysis of novel miRNAs in tomato
Mature_id	Mature sequence	Mature_raw_reads		Mature_Norm_reads (RPM)		Log2(TD7d/TC7d)	Pvalue	Significance	Star sequence	Star_raw_reads		Precursor information
		TC7d	TD7d	TC7d	TD7d					TC7d	TD7d	Chromosome	Strand	Start	End	Sequence
miRn1	ATTTACCCCAAGTTCGTTGTC	467	789	27.72	56.62	1.03038	9.69654e-36	**	CAACGTACGTAGGGTAAGTGG	25	18	SL2.40ch08	+	395909	396146	GTTCTACAACGTACGTAGGGTAAGTGGATGGCTGAAATTCGTTAGCCTAGCCGTGGCCCTGGAAATACTTCTCTGCAGGACAAGCTTCATTTCCATTACCGGATATCAACAGAAAGGTTGAAAAAGACAACAATGTAGAGGATTTGGTGGAGTGTGGAAAGATTTGAATGCAAACTTATCGAAGATTGATCATCATGGATTTAAGCCATCCATTTACCCCAAGTTCGTTGTCAAACGC
miRn2-1	GTTCCCTTGACCACTTCATGA	4	22	0.24	1.58	2.71882	4.40977e-05	**				SL2.40ch05	+	1703127	1703200	CTAGAGTTCCCTTGACCACTTCATGAGGGCTTACTTTGATGTTGGAAGCCTTGCTGAAGTGTTTGGGGGAACTC
miRn2-2	GTTCCCTTGACCACTTCATGA	4	22	0.24	1.58	2.71882	4.40977e-05	**				SL2.40ch05	+	1713703	1713776	CTAGAGTTCCCTTGACCACTTCATGAGGGCTTACTTTGATGTTAGAAGCGTTGCTGAAGTGTTTGGGGGAACTC
miRn3	TTTGCATATGTCAGGAGCTTT	487	380	28.91	27.27	-0.0842539	0.394694		AGCTGCTGACCTATGGATTCC	229	141	SL2.40ch03	+	61786102	61786220	TAGATTGAGCTGCTGACCTATGGATTCCTCAGCCCTATCTATTTATGATTTCAAACATATAGATAGGTTTGTGGGTTTGCATATGTCAGGAGCTTTATTTTACCCTTTGTTTGATCATT
miRn4-1	TTGGCTGAGTGAGCATCACGG	83581	77509	4961.86	5561.82	0.164676	9.65251e-116		CAGGTGCTCACTCAGCTAATA	20	35	SL2.40ch12	-	1977742	1977897	CGGATTTGGGGTTCTGAGATTCAGTTGATTTCTCAGGTGCTCACTCAGCTAATAGTTATTATTTAAGAAACTCAATAATATTGGCAGCAAGGAGAATGGTGACTTTCAGGATGATAACTATTGGCTGAGTGAGCATCACGGAAATCGACGTGATTC
miRn4-2	TTGGCTGAGTGAGCATCACTG	3796	5300	225.35	380.31	0.755008	4.27069e-136		GAGGTGCTCACTCAGCTAATA	26	32	SL2.40ch12	-	1979386	1979542	CTGATTTGGGGTTTTGAGATTCAGTTGATTTCTGAGGTGCTCACTCAGCTAATAGTTATTGTTTAAGAAACTCAATAATATTGGCAGCAAGGAGAATGGTGACTTTCAGGATGATAACTATTGGCTGAGTGAGCATCACTGAAATCGACATGATTCT
miRn5	ATTTCTCTGGTGCTTACTCAAC	103	132	6.11	9.47	0.632192	0.000821099		TGAGCAGCATTAGAGAAATTG	20	29	SL2.40ch12	-	1976414	1976543	TAGTTGATTTCTCTGGTGCTTACTCAACTAATAGTTATTATTTAAGAAAATCAATAATATTGGAAGCAAGGAGAATGGAGACTATCAGGATGATAACTATTGGTTGAGCAGCATTAGAGAAATTGACATG
miRn6	TTGGCAATATGGTAGGGGATT	15	16	0.89	1.15	0.369757	0.473757		TTCCCTACCATATTGCCAAAT	0	16	SL2.40ch01	+	71507727	71507822	TTCCAATTCCCTACCATATTGCCAAATATTTGCCTTTATCTTTGTGTTCATCTAGCTAAAGACAAATGTTTGGCAATATGGTAGGGGATTCTGGTC
miRn7	TGAGCAATGTAGGTCTAGACT	110	90	6.53	6.46	-0.0155488	0.945013		TCTAGACCTACGTTGCTCGGA	10	12	SL2.40ch09	-	16022727	16022871	GCTAGTCTAGACCTACGTTGCTCGGACTCCAAAAATTGTTGCAGCACCACTATCAGATCCTCCAAAATGCACTATTTCTGAAGGATCCGGCACCCAGCCATCGACAATTTTAAAGAGTCTGAGCAATGTAGGTCTAGACTAAGGT
miRn8	TCTGTGACAGGATTATGGAAG	174	175	10.33	12.56	0.281996	0.0677503		TCCGGTAGTCCTGTCGCAGATG	27	0	SL2.40ch08	+	53821483	53821632	ACATCTTCCGGTAGTCCTGTCGCAGATGACTCTCGATCTTGTCATTAAGCCCCTTTCTCTAAGTCTAATTAATTTGAATTCAATGTGGTAGGACGAGAGTCATCTGTGACAGGATTATGGAAGATCGAGTTATCAAAGGGCGTTTTCTTC
miRn10	TGGCAAGCATCTTTGGCGACT	10680	17239	634.03	1237.02	0.964246	0					SL2.40ch08	+	54794628	54794750	ATTTGTTTAGTAGCCAAGGATGACTTGCCTTTCATCAATGCCTTTTGTAAAATGGAAATTGATTACAACACTTTCTATGGTATTGGGAAAATGAGTGGCAAGCATCTTTGGCGACTTGACAAA
miRn11	TTCGATACGCACCTGAATCGA	7119	7549	422.63	541.69	0.358072	5.12662e-51					SL2.40ch11	+	4024650	4024796	CAAAGTTTCGATACGCACCTGAATCGACAAATACATATATTATTCAGACTTTTTAAGAATATCACGCGTTTATTATTTTTATAAGTCTGAATAACATAAATCATATATAACATATATGTCGATTCGGGTTCGTATGAAAACTATGGC
miRn12	TTAGTAGAGTGGCCACAACTAG	264	179	15.67	12.84	-0.28736	0.0395926					SL2.40ch08	+	1157260	1157492	ATACATCTAGTTGTAGCCCGTCTATTAATTAGTGACAATCATCTTCGCAACTGGTTTCACATCGCCAAAAGATATTGCTATCAATAGCCCTAATAAAGATATGGTGATTCTATTTAGTAGAATCGACATATATCTCCTTTATTAATTAGGATCGATGTTAAAATCTCCTGGCAATGTGAAACCAGCTGCAAAGGTGATTAACGTAATTAGTAGAGTGGCCACAACTAGTTGTG
miRn13	AAGGGTTTCTTACAGAGTTCA	235	162	13.95	11.62	-0.263655	0.0740744					SL2.40ch12	+	63002989	63003141	GAGGTTTGACAAAGGGTTTCTTACAGAGTTCATTGGCATTCTGTCCACCTCCCTCGTTCTTTTTTCGAGAAAAAAAGAAGAAGGGGGGAAGCAAGATTTAGTGTGGAGGTGGGCATACTGCCAATAGAGCTGTGTTGGTTTCTCTTTGTAAAA
miRn14	ATACCCTTTCTTTGACCGAAT	172	620	10.21	44.49	2.1235	2.03358e-80	**				SL2.40ch12	+	8925195	8925434	TTAAGAGAAAATATATCGTCAAAGTCAATACCCTTTCTTTGACCGAATTTCTTATTAAGGTCAGTAGTCGATTGCAACAAAGGTGTGCCCAATTTGCTGCAAATCTTGCCAAAAAGATTTTCTTCCTTTAAAGATGGGATTTGGACCCCATAACTTGAAGCTCAGGTACAAAGTTAGATTGGTTGTTAAGCTATTTGGCCGAAGGAAGGGTATTGACTTTGAAGAAATATCTTCTCATGT
miRn15	TAGGCGTTGTCTGAGGCTAAC	135	226	8.01	16.22	1.0179	3.98206e-11	**				SL2.40ch03	+	53545790	53545928	TCTGATAGCCAAGGATGACTTGCCTAAAATCATTTTTATGAAGGGTCTTAACTAATTAAACTTTAGTTACTAAAATTAAAGTTTATATTATATGATCTTAAAATTGGAATTTTAGGCGTTGTCTGAGGCTAACTGAGAG
miRn16	ATATATCTTAAAACGTTACT	131	124	7.78	8.9	0.194035	0.28055					SL2.40ch03	-	1540490	1540725	ATTTTATAAAACTAGTATAAATGTATTTCACGGTAACGTTTTAGGGTATATTTTATTTTAAAAAACTAACAGCATTAGGTTGATATACGTTACTATAAGTAACGTTTTACTTTTAAAACGTTATTTTCAGTAACGTTTTACTCCTATAACGTTACTGTGAGTAACGTATATCAATCTGACGCCATCAACTTTTAAAAAATAAAATATATCTTAAAACGTTACTGTGAAATACGTTT
miRn17	TAGATGGTGATACTCCAGGTA	111	117	6.59	8.4	0.350111	0.0670382					SL2.40ch07	-	991012	991199	TTCCTACCTGAACTATCACCATCTATGTATTATAACACACCTCGAAGATGACAAGTCCAACTATCAATTGTTTCCTTTTCCAACCTGAACTATCATACCATCTACTCAACTAGGTGTGTCTTAATATATAGATGGTGATACTCCAGGTAGGGAAAGGGTATAATGGATAGCTGGGATGTGAAACTCGT
miRn18	ATATATTCTAAAACGTTACT	76	55	4.51	3.95	-0.191275	0.456894					SL2.40ch08	+	4183042	4183298	TAAACGTATTTCACGATAACGTTTTAGGGTATATTTTATTTTTTAAAAACTAACAGCATTAGGTTGATATACGTAACTGTAAGTAACGTTTTACTTTTAAAACGTTATTTTGAATAACGTTTTACTCCTAAAATGTTACTGTGAGTAACGTTTTAGGAGTAAAACATTATTGTGAGTAACGTATATCAATCTGACGCCATCAACTTTTAAAAAAATATATATTCTAAAACGTTACTGTGGAATACTTTTATACTAAT
miRn19	AGTTCTTGTAGGGTGAGACAAC	56	18	3.32	1.29	-1.36381	0.000228087	**				SL2.40ch10	-	3641774	3641870	CTTGTTGTCTCTCCCTCAAGGGCTCCTCTTCAAGATCCTTATAAACAAGAAAGCATGAGGGGGAGGAGTTCTTGTAGGGTGAGACAACAAGAAATTC
miRn20	TTTGTCCTAAAACTATGCGTA	35	36	2.08	2.58	0.310788	0.355355					SL2.40ch08	-	61239582	61239825	AAGGGTTGAATTTGTCCTAAAACTATGCGTAATGAAACAGATTTTCCCTCCGTTAATAGTTGGGGTCAAATATGCTCTGGCCGTTACTAAAATGGGCTAAAATTGCCCTTATTTTCAAATGCCAGAAGCTTACCACCCGGTGATGCCATGTAATGGTGAGGGCCTAATTGACCTAACTATTAACGGGAGGGCAAATATGTTCTATTTCACACAGTTTTCGCATAGTTCTAGGTCAAATTTAACC
miRn21	AGAGGGTAGAGTGTATGCAAA	31	64	1.84	4.59	1.31879	1.53782e-05	**				SL2.40ch02	+	43933102	43933209	TTTATAAGTGGGGTCTTGAGAGGGTAGAGTGTATGCAAATCTTACCCCTGCCTCTTTATCTTTACGAGGTAGGGGTAAAGTATGCGTATAACCTACCCTCCCCAGACC
miRn22	AAAAAATGTGAGTTATACGGG	25	68	1.48	4.88	1.72128	5.89666e-08	**				SL2.40ch01	-	438736	438869	ACTATAAAAAAAATGTGAGTTATACGGGATTTTTATGTGAATTAGTATGAAAATTCACAAGTAAATAAGTAACTTGTGAATTTTCATACTAATTTTGGGAAAATATCCGAATAATTCACATTTTTTTTAGTGGA
miRn23	TCCGGATATAGGTTAGGGGGC	21	26	1.25	1.87	0.58111	0.167397					SL2.40ch05	-	62066038	62066202	CAAAAGCCCCCTAACTTATATCCGGATTTTCAACCACACTCTTCAACTTCACTTGAGTCCTATCACCTCCAGGGAGATGGAATTTCAGTTTTAAATAGTTCACAGGGTGATAAGACTCAAGTGAAGTTGTTGGAAATCCGGATATAGGTTAGGGGGCTTTTGGAT
miRn24	CATTATTGGAGAGTCCGAGCA	20	10	1.19	0.72	-0.724893	0.200043					SL2.40ch08	+	140014	140129	TTGCTCAGACTCTTCAAAAATGTCGCCATGTGCATGTTGGATCCTTCAAAAGCAGTACGTCTTTTTATGGATACCACAGGTGTGGCGACATTATTGGAGAGTCCGAGCAACATAGC
miRn25	TTATCTGGAGTTACAAGTTGA	17	24	1.01	1.72	0.768053	0.0896439					SL2.40ch11	-	917791	917908	TTTGCTTATCTGGAGTTACAAGTTGAGGATCTTATTGGTTAACGATAGTTATTATCCCACTGTAATAAATACTTCTAACCATGAAGATCCTCAACTTGTCGCTTCAGATAAGAAAATT
miRn26	GTCCTGTGGGCTTAGTAGGCAT	13	6	0.77	0.43	-0.840522	0.249573					SL2.40ch00	+	4196226	4196428	CAAGGGCGTCCTGTGGGCTTAGTAGGCATGTTGCGTGGGCGTTTGACGGCATGCATGGCTCGTCCATGCTACGCCATTGGGCGTTTACAAAAACATGTCCGCGACGTCTGCGGGGCGTTTGAGGTGGTGGTAGGTGGACGTCATGGGCGTCCTGTGGGCTTAGTAGGCGTGTTGCGTGGGCGCTTGACGGCATGCATGGCTTG
miRn27	TATTTCTGCAGCTTTGGAATT	12	9	0.71	0.65	-0.127379	0.849436					SL2.40ch01	+	82368210	82368290	CAAGCTTCCAAAGCTGCAGAAATGAGTTTTTTTTTTTAACTGAAAAAGAAAAACTATTTCTGCAGCTTTGGAATTTTTTAC
miRn28	TTTTCTGAGAAAACAAATAGT	10	12	0.59	0.86	0.543622	0.381625					SL2.40ch03	+	1834318	1834403	TAAGGTTTTCTGAGAAAACAAATAGTTTTTTTTCTTCTTTTTAAAGTCAATAAAAAAAGAACTATTTGTTTTCTAGGAAAACCCTA
miRn29	TTTTTTAAATGGGTCGGGTTAG	9	7	0.53	0.5	-0.0840643	0.930234					SL2.40ch05	-	5922172	5922349	CTATTTAGTGATCCACCCACCTAATCCGATCGATTAAAAAATCTGATATGACCCATTTTATTTTGTCTTTAATCCTAATTCAAGGTTTAAAGAGAGGAATTAATTTAGGATTAAAGACAAAAATAAAATGAGTCATATCATTTTTTAAATGGGTCGGGTTAGATGGATAGATCACTAA
miRn30	TTTGGCTCATGGATTTTAGC	8	10	0.47	0.72	0.615336	0.381374					SL2.40ch08	+	393652	393854	GGGGCTGAAATCCATGAGCCTAAACTATAGCCCTCGCCTTTGGCATGGTTGCATACAAATATTGTGGTGATAAGGTCCAACTCAATTTTCTATTTTCCCAATCACGTGCACACAAAAACCAAGCTGGCTCTAGTTATTTAATGACACACAGTGAGTGGAGTTCAAGAGAGGGCTACAGTTTGGCTCATGGATTTTAGCAAACC
miRn31	AACAAGTCAATGAGAAGCTTT	6	15	0.36	1.08	1.58496	0.0171457	*				SL2.40ch09	+	785039	785291	ATTCTTAAACAAGTCAATGAGAAGCTTTTCTATTTCCACATGACATCTCAACTAAAAGATCAACTTTCTTCAGCATGGTCTCAATGCATCTACGATCTTGTTAGAGACTCAAACAACTTTTGCTACCGTCAGGCATGCTGCCGAAGTGTGTTCATGTGACCAATGTTATCTTCTATTTTTTCATTTTTTCAAAGGAATACTAAAATTAATTATGTGAAAATAGAAAAGCTTCTCATTGACTTGAATTAAATAA
miRn32	TTATCAGGTGCTATTATTGAG	6	13	0.36	0.93	1.36923	0.0454557					SL2.40ch11	+	5371311	5371484	ATTTGTTGTTTATCAGGTGCTATTATTGAGCTGCGATTGCTTGAAACCCTAGAAAACAAGCTTGCGCATCCGATCATGGAGCGGCGAAGATACACTCTTTCCTTTTATCCCAACTGAGATTCAACTGATTTTTTTCAAGCAATCGCAGCTCGATAATAGTACCTGATTAACATG
