# Supplementary material for: Characterization of miRNAs associated with Botrytis cinerea infection of tomato leaves
Source: BMC Plant Biol. 2015 Jan 16;15:1. doi: 10.1186/s12870-014-0410-4 (PMC4311480; doi:10.1186/s12870-014-0410-4)
Supplement: Additional file 5: Table S3. — The differential expression of known miRNAs. [file 12870_2014_410_MOESM5_ESM.xls]

## Sheet: Sheet1
Table S3 The differential expression of known miRNAs
miR_family	miRNA members	TC7d	TD7d	Ctl_std	Trt_std	LFC	Pvalue	Significance	miR_Name
miR1919	ACGAGAGTCATCTGTGACAGG	0	108	0.01	7.75	9.59805	6.15954e-38	**	sly-miR1919a sly-miR1919b sly-miR1919c stu-miR1919-3p
miR1446	TGAACTCTCTCCCTCAATGGCT	0	32	0.01	2.3	7.84549	8.79717e-12	**	nta-miR1446
miR169	TAGCCAAGGATGACTTGCCTG	0	30	0.01	2.15	7.74819	4.29168e-11	**	sly-miR169b aly-miR169h-5p aly-miR169i-5p aly-miR169j-5p aly-miR169k-5p aly-miR169l-5p aly-miR169m-5p ath-miR169h ath-miR169i ath-miR169j ath-miR169k ath-miR169l ath-miR169m ath-miR169n cme-miR169n cme-miR169e mes-miR169o mes-miR169p mes-miR169q mes-miR169s mes-miR169u mes-miR169w mes-miR169y mes-miR169aa lus-miR169b lus-miR169c lus-miR169k ghb-miR169a ghr-miR169 tcc-miR169h tcc-miR169j aqc-miR16…
miR399	TGCCAAAGGAGAGTTGCCCTA	0	28	0.01	2.01	7.65105	2.09368e-10	**	sly-miR399 cme-miR399b aqc-miR399 mdm-miR399d csi-miR399b ptc-miR399i stu-miR399i-3p osa-miR399j
miR390	AGCTCAGGAGGGATAGCGCC	0	26	0.01	1.87	7.54689	1.0214e-09	**	gma-miR390e
miR156	TGACAGAGGAGAGTGAGCAC	0	23	0.01	1.65	7.36632	1.10058e-08	**	vvi-miR156e
miR319	TTGGACTGAAGGGAGCTCCTT	0	20	0.01	1.44	7.16993	1.1859e-07	**	aly-miR319c-3p aly-miR319d-3p ath-miR319c mes-miR319f mes-miR319g rco-miR319d pvu-miR319c
miR169	TAGCCAAGGATGACTTGCCT	0	18	0.01	1.29	7.01123	5.78537e-07	**	stu-miR169a-5p stu-miR169b-5p stu-miR169c-5p stu-miR169d-5p stu-miR169e-5p stu-miR169f-5p stu-miR169g stu-miR169h sbi-miR169d-5p
miR156	TGTCAGAAGAGAGTGAGCAC	0	15	0.01	1.08	6.75489	6.23387e-06	**	ghr-miR156c
miR319	TTGGACTGAAGGGAGCTCCC	0	15	0.01	1.08	6.75489	6.23387e-06	**	cme-miR319b cme-miR319a gma-miR319a gma-miR319b gma-miR319e mtr-miR319a-3p mtr-miR319b-3p lus-miR319b ppe-miR319a ctr-miR319 ptc-miR319a ptc-miR319b ptc-miR319c ptc-miR319d
miR166	TCGGACCAGGCTTCATTCCCCC	0	14	0.01	1	6.64386	1.37689e-05	**	hbr-miR166b lus-miR166i lus-miR166k csi-miR166a ctr-miR166
miR171	TTGAGCCGTGCCAATATCACG	0	13	0.01	0.93	6.53916	3.04118e-05	**	sly-miR171b aly-miR171b-3p aly-miR171c-3p ath-miR171b ath-miR171c bna-miR171a bna-miR171b bna-miR171c bna-miR171d bna-miR171e bol-miR171a bra-miR171a bra-miR171b bra-miR171c bra-miR171d cme-miR171d cme-miR171b mes-miR171b mes-miR171c rco-miR171a rco-miR171b gma-miR171i-3p mtr-miR171f ssl-miR171a lus-miR171i mdm-miR171f ptc-miR171a-3p ptc-miR171b stu-miR171d-3p tae-miR171b
miR172	GCAGCACCATTAAGATTCAC	0	12	0.01	0.86	6.42626	6.71713e-05	**	aly-miR172e-5p ath-miR172b-5p
miR160	TGCCTGGCTCCCTGTATGCCA	10	94	0.59	6.75	3.5161	3.07785e-22	**	sly-miR160a ath-miR160a ath-miR160b ath-miR160c pab-miR160a pab-miR160b ppt-miR160a ppt-miR160e ppt-miR160f smo-miR160a smo-miR160b cca-miR160b aly-miR160a-5p aly-miR160b-5p aly-miR160c-5p bna-miR160a bna-miR160b bna-miR160c bna-miR160d bra-miR160a-5p cpa-miR160a cpa-miR160b cpa-miR160c-5p cpa-miR160e cpa-miR160f-5p cme-miR160a cme-miR160b cme-miR160c mes-miR160a mes-miR160b mes-miR160d rco-miR16…
miR319	TTGGACTGAAGGGAGCTCCCT	12	67	0.71	4.81	2.76015	4.0167e-13	**	sly-miR319 cca-miR319 aly-miR319a-3p aly-miR319b-3p ath-miR319a ath-miR319b hbr-miR319 mes-miR319a mes-miR319b mes-miR319c mes-miR319d mes-miR319e rco-miR319a rco-miR319b rco-miR319c aau-miR319 amg-miR319 gma-miR319h gma-miR319j gma-miR319k gma-miR319m mtr-miR319d-3p vun-miR319a lus-miR319a aqc-miR319 mdm-miR319a mdm-miR319b nta-miR319a nta-miR319b stu-miR319a-3p vvi-miR319b vvi-miR319c vvi-miR31…
miR156	TTGACAGAAGAGAGTGAGCAC	39	171	2.32	12.27	2.40294	4.97486e-27	**	gma-miR156k gma-miR156n gma-miR156o
miR394	TTGGCATTCTGTCCACCTCC	18	75	1.07	5.38	2.33	3.01941e-12	**	cca-miR394 aly-miR394a-5p aly-miR394b-5p ath-miR394a ath-miR394b bna-miR394a bna-miR394b cpa-miR394a cpa-miR394b cme-miR394b cme-miR394a mes-miR394a mes-miR394b ahy-miR394 gma-miR394b-5p gma-miR394a-5p gma-miR394c-5p gma-miR394d gma-miR394e gma-miR394f gma-miR394g ssl-miR394 lus-miR394a lus-miR394b ghr-miR394b ghr-miR394a tcc-miR394a tcc-miR394b mdm-miR394a mdm-miR394b ppe-miR394a ppe-miR394b csi…
miR482	TCTTGCCTACACCGCCCATGCC	270	1021	16.03	73.26	2.19225	1.16171e-136	**	sly-miR482b stu-miR482d-3p
miR156	TGACAGAAGAGAGCGAGCAC	146	442	8.67	31.72	1.87129	3.84153e-49	**	zma-miR156k-5p sbi-miR156e
miR156	TGACAGAAGAGGGTGAGCAC	35	105	2.08	7.53	1.85607	9.95848e-13	**	mtr-miR156j
miR156	TGACAGAAGAGAGGGAGCAC	662	1971	39.3	141.43	1.84749	4.61394e-209	**	hci-miR156b ptc-miR156k cme-miR156h cme-miR156g dpr-miR156a vvi-miR156a
miR156	TGACAGAAGAGAGAGAGCAC	170	500	10.09	35.88	1.83025	1.01034e-53	**	ath-miR156j hpa-miR156a ahy-miR156a
miR156	TGACAGAAGAGAGTGAGCACT	102	279	6.06	20.02	1.72405	2.09272e-28	**	gma-miR156q gma-miR156s
miR157	GCTCTCTATGCTTCTGTCATC	181	484	10.75	34.73	1.69185	8.18751e-47	**	aly-miR157d-3p
miR156	TGACAGAAGAGAGTGAGCAC	98991	258755	5876.68	18567.5	1.65971	0	**	ath-miR156a ath-miR156b ath-miR156c ath-miR156d ath-miR156e ath-miR156f ppt-miR156a ppt-miR156c ppt-miR156b cca-miR156a han-miR156a han-miR156b har-miR156a htu-miR156a aly-miR156a-5p aly-miR156b-5p aly-miR156c-5p aly-miR156d-5p aly-miR156e-5p aly-miR156f-5p bna-miR156d bna-miR156e bna-miR156f cpa-miR156a cpa-miR156b cpa-miR156c cpa-miR156d cme-miR156a cme-miR156i cme-miR156d cme-miR156c mes-miR15…
miR168	CCCGCCTTGCATCAACTGAAT	1160	2941	68.86	211.04	1.61578	2.71276e-257	**	sly-miR168b-3p
miR6300	GTCGTTGTAGTATAGTGG	14	35	0.83	2.51	1.5965	0.000236682	**	gma-miR6300
miR156	CTGACAGAAGAGAGTGAGCAC	58	138	3.44	9.9	1.52502	1.27587e-12	**	ama-miR156
miR156	TGACAGAAGAGAGTGAGCACA	72	171	4.27	12.27	1.52283	2.95768e-15	**	bna-miR156a rco-miR156a rco-miR156b rco-miR156c rco-miR156d ssl-miR156 hvu-miR156 ssp-miR156 tae-miR156
miR5300	TCCCCAGTCCAGGCATTCCAAC	8681	19530	515.35	1401.42	1.44326	0	**	sly-miR5300
miR156	GCTCACTGCTCTATCTGTCACC	87	193	5.16	13.85	1.42444	1.52491e-15	**	zma-miR156l-3p stu-miR156h-3p stu-miR156i-3p stu-miR156j-3p stu-miR156k-3p
miR159	TTTGGATTGAAGGGAGCTCTT	29	64	1.72	4.59	1.41609	5.04246e-06	**	aly-miR159b-3p ath-miR159b lus-miR159c
miR156	TGACAGAAGAGAATGAGCAC	12	26	0.71	1.87	1.39715	0.00433949	**	nta-miR156f
miR159	TTTGGATTGAAGGGAGCTCTA	2122	4529	125.97	324.99	1.36732	6.34046e-308	**	sly-miR159 htu-miR159a aly-miR159a-3p ath-miR159a bna-miR159 bra-miR159a cpa-miR159a cme-miR159a hbr-miR159a mes-miR159a mes-miR159b rco-miR159 ahy-miR159 gma-miR159a-3p gma-miR159e-3p mtr-miR159a pvu-miR159a.1 ppe-miR159 csi-miR159 ptc-miR159a ptc-miR159b nta-miR159 vvi-miR159c
miR482	TTTCCAATTCCACCCATTCCTA	366	780	21.73	55.97	1.36497	1.74365e-54	**	sly-miR482a nta-miR482a nta-miR482c stu-miR482a-3p
miR156	CGACAGAAGAGAGTGAGCAC	29	61	1.72	4.38	1.34852	1.81575e-05	**	ath-miR156g smo-miR156a aly-miR156g-5p
miR162	GGAGGCAGCGGTTCATCGATC	21	40	1.25	2.87	1.19912	0.00150458	**	aly-miR162a-5p aly-miR162b-5p stu-miR162a-5p stu-miR162b-5p
miR396	TTCAATAAAGCTGTGGGAAG	100	178	5.94	12.77	1.10422	3.47275e-10	**	gma-miR396a-3p
miR396	TTCCACAGCTTTCTTGAACTG	758	1289	45	92.49	1.03937	4.03737e-58	**	aly-miR396a-5p ath-miR396a cpa-miR396 cme-miR396b hbr-miR396b mes-miR396a mes-miR396b aau-miR396 amg-miR396 gma-miR396a-5p gma-miR396i-5p lja-miR396 mtr-miR396b-5p dpr-miR396 ssl-miR396 lus-miR396a lus-miR396c ghr-miR396a ghr-miR396b tcc-miR396a tcc-miR396b aqc-miR396a bcy-miR396a bgy-miR396a mdm-miR396b csi-miR396a csi-miR396b ptc-miR396a ptc-miR396b nta-miR396a vvi-miR396d vvi-miR396c bdi-miR39…
miR156	CTGACAGAAGATAGAGAGCAC	240	403	14.25	28.92	1.02111	8.47243e-19	**	smo-miR156b mdm-miR156p mdm-miR156q mdm-miR156r mdm-miR156s
miR156	TTGACAGAAGATAGAGAGCAC	556532	923832	33039	66291.5	1.00465	0	**	sly-miR156a sly-miR156b sly-miR156c ath-miR157a ath-miR157b ath-miR157c cca-miR156c han-miR156c aly-miR157a-5p aly-miR157b-5p aly-miR157c-5p bna-miR156b bna-miR156c bna-miR156g bol-miR157a bra-miR157a cpa-miR156e cpa-miR156f cme-miR156b mes-miR156h mes-miR156i mes-miR156j rco-miR156f rco-miR156g rco-miR156h ahy-miR156b-5p gma-miR156d gma-miR156e gma-miR156c gma-miR156i gma-miR156j gma-miR156l gma…
miR172	TGAATCTTGATGATGCTGCAT	832	289	49.39	20.74	-1.2518	2.61799e-41	**	gma-miR172k
miR166	GGACCAGGCTTCATTCCCC	134	38	7.96	2.73	-1.54387	2.97288e-10	**	cpa-miR166e
miR171	TTGAGCCGCGTCAATATCTCT	148	37	8.79	2.66	-1.72444	7.48004e-13	**	stu-miR171b-3p
miR172	GGAGCATCATCAAGATTCACA	50	12	2.97	0.86	-1.78805	2.40579e-05	**	aly-miR172c-5p aly-miR172f-5p ptc-miR172b-5p ptc-miR172g-5p stu-miR172d-5p
miR399	GGGCTACTCTCTATTGGCATG	51	12	3.03	0.86	-1.81691	1.60975e-05	**	stu-miR399a-5p stu-miR399b-5p stu-miR399c-5p stu-miR399d-5p stu-miR399e-5p stu-miR399f-5p stu-miR399g-5p stu-miR399h stu-miR399k-5p stu-miR399l-5p stu-miR399m-5p stu-miR399n-5p stu-miR399o-5p
miR396	GTCCAAGAAAGCTGTGGGAAA	259	58	15.38	4.16	-1.8864	5.83514e-24	**	stu-miR396-3p
miR396	GTTCAATAAAGCTGTGGGAAG	357	60	21.19	4.31	-2.29762	2.74147e-41	**	aly-miR396a-3p gma-miR396i-3p mtr-miR396b-3p
miR170	TGATTGAGCCGTGTCAATATC	10	0	0.59	0.01	-5.88264	0.0026368	**	aly-miR170-3p ath-miR170 stu-miR171c-3p
miR164	TGGAGAAGCAGGGCACGTGC	11	0	0.65	0.01	-6.02237	0.00144299	**	gma-miR164b gma-miR164c gma-miR164d
miR171	AGATATTGGTGCGGTTCAATT	11	0	0.65	0.01	-6.02237	0.00144299	**	stu-miR171d-5p
miR171	CGATGTTGGTGAGGTTCAATC	11	0	0.65	0.01	-6.02237	0.00144299	**	gma-miR171k-5p gma-miR171l lja-miR171d-3p mtr-miR171e-5p
miR172	AGAATCTTGATGATGCTGCAG	11	0	0.65	0.01	-6.02237	0.00144299	**	aly-miR172c-3p aly-miR172d-3p aly-miR172f-3p ath-miR172c ath-miR172d bna-miR172d cme-miR172e lja-miR172a mdm-miR172m mdm-miR172n mdm-miR172o nta-miR172a
miR172	GGAATCTTGATGATGCTGCAG	14	0	0.83	0.01	-6.37504	0.000236495	**	cme-miR172a mes-miR172e mes-miR172f rco-miR172 gma-miR172c lus-miR172e lus-miR172i mdm-miR172l ppe-miR172d ptc-miR172g-3p ptc-miR172h-3p stu-miR172d-3p vvi-miR172c
miR2111	TAATCTGCATCCTGAGGTTTA	16	0	0.95	0.01	-6.56986	7.08264e-05	**	aly-miR2111a-5p aly-miR2111b-5p aly-miR2111c-5p ath-miR2111a-5p ath-miR2111b-5p bna-miR2111b-5p bna-miR2111a-5p bna-miR2111d bra-miR2111a-5p bra-miR2111b-5p cme-miR2111a cme-miR2111b mes-miR2111a mes-miR2111b gma-miR2111b gma-miR2111c gma-miR2111e gma-miR2111f lja-miR2111-5p mtr-miR2111c mtr-miR2111d-5p mtr-miR2111e-5p mtr-miR2111g-5p mtr-miR2111h mtr-miR2111i mtr-miR2111m-5p mtr-miR2111n mtr-miR…
miR171	TTGAGCCGCGCCAATATCACT	17	0	1.01	0.01	-6.65821	3.87598e-05	**	gma-miR171k-3p lja-miR171d-5p ssl-miR171b mdm-miR171j mdm-miR171k mdm-miR171l ppe-miR171b nta-miR171b vvi-miR171f
miR827	TTAGATGAACATCAACAAACA	19	0	1.13	0.01	-6.82018	1.16079e-05	**	nta-miR827 stu-miR827-3p
