# Supplementary material for: Characterization of miRNAs associated with Botrytis cinerea infection of tomato leaves
Source: BMC Plant Biol. 2015 Jan 16;15:1. doi: 10.1186/s12870-014-0410-4 (PMC4311480; doi:10.1186/s12870-014-0410-4)
Supplement: Additional file 6: Table S4. — Prediction the targets of B.cinerea-responsive miRNAs via psRNAtarget. [file 12870_2014_410_MOESM6_ESM.xls]

## Sheet: Table S4
Table S4 Prediction the targets of B.cinerea-responsive miRNAs via psRNAtarget
miRNA_Acc.	Target_Acc.	Expectation	UPE	miRNA_start	miRNA_end	Target_start	Target_end	miRNA_aligned_fragment	Target_aligned_fragment	Inhibition	Target_Desc.	Multiplicity
miR159	Solyc01g009070.2.1	2	21.371	1	21	956	976	UUUGGAUUGAAGGGAGCUCUA	UGGAGCUCCCUUCACUCCAAA	Cleavage	MYB transcription factor	1
miR159	Solyc06g073640.2.1	2.5	16.596	1	21	986	1006	UUUGGAUUGAAGGGAGCUCUA	UCGAGCUCCCUUCACUCCAAA	Cleavage	MYB transcription factor	1
miR159	Solyc12g014120.1.1	3	11.99	1	21	461	481	UUUGGAUUGAAGGGAGCUCUA	UGGAGCCCCCUUCAAACCAAA	Cleavage	Unknown Protein	1
miR160	Solyc09g007810.2.1	0.5	24.765	1	21	1353	1373	UGCCUGGCUCCCUGUAUGCCA	UGGCAUGCAGGGAGCCAGGCA	Cleavage	Auxin response factor 3	1
miR160	Solyc11g069500.1.1	0	21.851	1	20	1303	1322	UGCCUGGCUCCCUGUAUGCC	GGCAUACAGGGAGCCAGGCA	Cleavage	Auxin response factor 16	1
miR160	Solyc11g013470.1.1	0.5	20.89	1	20	544	563	UGCCUGGCUCCCUGUAUGCC	GGCAUGCAGGGAGCCAGGCA	Cleavage	Auxin response factor 17	1
miR319	Solyc08g048370.2.1	3.5	14.608	1	20	753	772	UUGGACUGAAGGGAGCUCCC	AGGGGGACCCUUCAGUCCAA	Cleavage	Transcription factor, TCP	1
miR319	Solyc08g048390.1.1	3.5	14.031	1	20	1015	1034	UUGGACUGAAGGGAGCUCCC	AGGGGGACCCUUCAGUCCAA	Cleavage	Transcription factor, TCP	1
miR394	Solyc05g015520.2.1	1	18.464	1	20	1152	1171	UUGGCAUUCUGUCCACCUCC	GGAGGUUGACAGAAUGCCAA	Cleavage	F-box family protein	1
