# Supplementary material for: Characterization of miRNAs associated with Botrytis cinerea infection of tomato leaves
Source: BMC Plant Biol. 2015 Jan 16;15:1. doi: 10.1186/s12870-014-0410-4 (PMC4311480; doi:10.1186/s12870-014-0410-4)
Supplement: Additional file 8: — TC7d.tar.gz. Compressed file of TC7d sRNA-seq data with a minimum raw reads count of 2. [file 12870_2014_410_MOESM8_ESM.zip]

Archive with 1 entries (1 files):
- 1533047730134016_add8.gz
